# Supplementary material for: Identification of Sources of Resistance to Aphanomyces Root Rot in Pisum
Source: Plants (Basel). 2024 Sep 2;13(17):2454. doi: 10.3390/plants13172454 (PMC11397196; doi:10.3390/plants13172454)
Supplement: Supplementary file 1 [file plants-13-02454-s001.zip]

Archive with 1 entries (1 files):
- plants-3132896-supplementary.pdf
